# Supplementary material for: Chemical Analysis and Molecular Modelling of Cyclodextrin-Formulated Propofol and Its Sodium Salt to Improve Drug Solubility, Stability and Pharmacokinetics (Cytogenotoxicity)
Source: Pharmaceuticals (Basel). 2023 Apr 28;16(5):667. doi: 10.3390/ph16050667 (PMC10221165; doi:10.3390/ph16050667)
Supplement: Supplementary file 1 [file pharmaceuticals-16-00667-s001.zip]

Archive with 1 entries (1 files):
- pharmaceuticals-2201035-supplementary.pdf
